# Supplementary material for: Effects of N361 Glycosylation on Epidermal Growth Factor Receptor Biological Function
Source: Cancers (Basel). 2026 Jan 31;18(3):474. doi: 10.3390/cancers18030474 (PMC12896819; doi:10.3390/cancers18030474)
Supplement: Supplementary file 1 [file cancers-18-00474-s001.zip]

Archive with 1 entries (1 files):
- cancers-4086028-supplementary.pdf
